# Supplementary material for: Computational Tool to Design Small Synthetic Inhibitors Selective for XIAP-BIR3 Domain
Source: Molecules. 2023 Jun 30;28(13):5155. doi: 10.3390/molecules28135155 (PMC10343376; doi:10.3390/molecules28135155)
Supplement: Supplementary file 1 [file molecules-28-05155-s001.zip]

Archive with 1 entries (1 files):
- molecules-2456939-supplementary.pdf
